# Supplementary material for: Progress in Flax Genome Assembly from Nanopore Sequencing Data
Source: Plants (Basel). 2026 Jan 4;15(1):151. doi: 10.3390/plants15010151 (PMC12787752; doi:10.3390/plants15010151)
Supplement: Supplementary file 1 [file plants-15-00151-s001.zip]

Archive with 6 entries (6 files):
- Fig_S3_T397_telomeres.pdf
- Fig_S4_Svyatogor_telomeres.pdf
- Fig_S5_Svyatogor_Hi-C.png
- Fig_S6_Synteny_K-3018_Svyatogor_T397.png
- Fig_S1_K-3018_v2_Hi-C.png
- Fig_S2_K-3018_v2_telomeres.pdf
